# Supplementary material for: Impact of Ruxolitinib Interactions on JAK2 JH1 Domain Dynamics
Source: Int J Mol Sci. 2025 Apr 15;26(8):3727. doi: 10.3390/ijms26083727 (PMC12028094; doi:10.3390/ijms26083727)
Supplement: Supplementary file 1 [file ijms-26-03727-s001.zip]

Archive with 1 entries (1 files):
- ijms-3545007-supplementary.pdf
